# Supplementary material for: The Protective Effect of Exogenous Ascorbic Acid on Photosystem Inhibition of Tomato Seedlings Induced by Salt Stress
Source: Plants (Basel). 2023 Mar 20;12(6):1379. doi: 10.3390/plants12061379 (PMC10052531; doi:10.3390/plants12061379)
Supplement: Supplementary file 1 [file plants-12-01379-s001.zip]

Archive with 1 entries (1 files):
- plants-2253043-supplementary.pdf
